# Supplementary material for: Synthesis, Characterization, and Biological Evaluation of Tetrahydropyrimidines: Dual-Activity and Mechanism of Action
Source: Pharmaceutics. 2022 Oct 21;14(10):2254. doi: 10.3390/pharmaceutics14102254 (PMC9610702; doi:10.3390/pharmaceutics14102254)
Supplement: Supplementary file 1 [file pharmaceutics-14-02254-s001.zip]

Archive with 2 entries (2 files):
- Supplementary Materials_File 1_revised.pdf
- Supplementary Materials_File 2_ESI-MS.pdf
